# Supplementary material for: Improvement of Electrical and Thermal Properties of Carbon Nanotube Sheets by Adding Silver Nanowire and Mxene for an Electromagnetic-Interference-Shielding Property Study
Source: Nanomaterials (Basel). 2024 Oct 1;14(19):1587. doi: 10.3390/nano14191587 (PMC11478732; doi:10.3390/nano14191587)
Supplement: Supplementary file 1 [file nanomaterials-14-01587-s001.zip]

Archive with 1 entries (1 files):
- nanomaterials-3192555-supplementary.pdf
